# Supplementary material for: Machine learning model for predicting epidermal growth factor receptor expression status in breast cancer using ultrasound radiomics
Source: Front Oncol. 2025 Oct 17;15:1683164. doi: 10.3389/fonc.2025.1683164 (PMC12575132; doi:10.3389/fonc.2025.1683164)
Supplement: Supplementary file 1 [file Table1.xlsx]

## Sheet: Supplementary_Table_S2_Ablation
Pipeline	AUC
With_univariate_filter	0.8055555555555556
With_univariate_filter	0.6190476190476191
With_univariate_filter	0.632034632034632
With_univariate_filter	0.5584415584415585
With_univariate_filter	0.5844155844155844
With_univariate_filter	0.5151515151515151
With_univariate_filter	0.7445887445887446
With_univariate_filter	0.5627705627705628
With_univariate_filter	0.7619047619047621
With_univariate_filter	0.8095238095238095
Without_univariate_filter	0.8412698412698413
Without_univariate_filter	0.6796536796536796
Without_univariate_filter	0.8441558441558442
Without_univariate_filter	0.6666666666666666
Without_univariate_filter	0.6753246753246754
Without_univariate_filter	0.5800865800865801
Without_univariate_filter	0.6883116883116883
Without_univariate_filter	0.5757575757575757
Without_univariate_filter	0.70995670995671
Without_univariate_filter	0.7705627705627706
