# Supplementary material for: Machine learning model for predicting epidermal growth factor receptor expression status in breast cancer using ultrasound radiomics
Source: Front Oncol. 2025 Oct 17;15:1683164. doi: 10.3389/fonc.2025.1683164 (PMC12575132; doi:10.3389/fonc.2025.1683164)
Supplement: Supplementary file 2 [file Table2.xlsx]

## Sheet: Supplementary_Table_S3_Ensemble
Model	AUC
VotingEnsemble	0.8571428571428571
VotingEnsemble	0.7445887445887446
VotingEnsemble	0.8484848484848484
VotingEnsemble	0.7142857142857143
VotingEnsemble	0.5497835497835498
VotingEnsemble	0.7272727272727273
VotingEnsemble	0.5064935064935066
VotingEnsemble	0.5974025974025974
VotingEnsemble	0.8095238095238095
VotingEnsemble	0.7142857142857143
RF	0.8412698412698413
RF	0.6753246753246753
RF	0.8441558441558442
RF	0.6666666666666666
RF	0.6753246753246754
RF	0.5844155844155845
RF	0.6883116883116883
RF	0.5930735930735931
RF	0.7186147186147187
RF	0.774891774891775
