# Supplementary material for: Machine learning model for predicting epidermal growth factor receptor expression status in breast cancer using ultrasound radiomics
Source: Front Oncol. 2025 Oct 17;15:1683164. doi: 10.3389/fonc.2025.1683164 (PMC12575132; doi:10.3389/fonc.2025.1683164)
Supplement: Supplementary file 3 [file Table3.xlsx]

## Sheet: Supplementary_Table_S4_Model_pa
Model	Hyperparameters
LogisticRegression	{'solver': 'liblinear', 'C': 1.0, 'class_weight': {0: 1, 1: 5}}
SVM	{'kernel': 'rbf', 'C': 2.0, 'gamma': 0.1, 'class_weight': 'balanced'}
KNN	{'n_neighbors': 25, 'weights': 'uniform', 'metric': 'manhattan'}
RandomForest	{'n_estimators': 50, 'max_depth': 3, 'min_samples_split': 20, 'min_samples_leaf': 10, 'max_features': 'sqrt', 'class_weight': {0: 1, 1: 3}, 'random_state': 42}
DecisionTree	{'max_depth': 5, 'min_samples_split': 10, 'min_samples_leaf': 5, 'class_weight': {0: 1, 1: 3}}
NaiveBayes	{'default': 'GaussianNB'}
NeuralNetwork	{'hidden_layer_sizes': (100,), 'max_iter': 1000, 'solver': 'adam', 'alpha': 0.0001, 'early_stopping': True}
