# Supplementary material for: Machine learning model for predicting epidermal growth factor receptor expression status in breast cancer using ultrasound radiomics
Source: Front Oncol. 2025 Oct 17;15:1683164. doi: 10.3389/fonc.2025.1683164 (PMC12575132; doi:10.3389/fonc.2025.1683164)
Supplement: Supplementary file 4 [file Table4.xlsx]

## Sheet: Supplementary_Table_S1_RF_10fol
Fold	AUC	Accuracy	Precision	Recall	F1
1	0.8412698412698413	0.696969696969697	0.5555555555555556	0.8333333333333334	0.6666666666666667
2	0.6796536796536796	0.625	0.4666666666666667	0.6363636363636364	0.5384615384615385
3	0.8441558441558442	0.375	0.3448275862068966	0.9090909090909091	0.5000000000000001
4	0.6666666666666666	0.5	0.3684210526315789	0.6363636363636364	0.4666666666666667
5	0.6753246753246754	0.625	0.47619047619047616	0.9090909090909091	0.6249999999999999
6	0.5800865800865801	0.4375	0.37037037037037035	0.9090909090909091	0.5263157894736842
7	0.6883116883116883	0.53125	0.4090909090909091	0.8181818181818182	0.5454545454545455
8	0.5757575757575757	0.46875	0.35	0.6363636363636364	0.45161290322580644
9	0.70995670995671	0.53125	0.4	0.7272727272727273	0.5161290322580645
10	0.7705627705627706	0.59375	0.45454545454545453	0.9090909090909091	0.6060606060606061
