# Supplementary material for: Machine learning model for predicting epidermal growth factor receptor expression status in breast cancer using ultrasound radiomics
Source: Front Oncol. 2025 Oct 17;15:1683164. doi: 10.3389/fonc.2025.1683164 (PMC12575132; doi:10.3389/fonc.2025.1683164)
Supplement: Supplementary file 5 [file Table5.xlsx]

## Sheet: Supplementary Table S5
Feature	Mean_EGFR+	Mean_EGFR-	p_value
original_ngtdm_Coarseness	0.0010468743544303795	0.0015251420342465754	0.0011705335930942504
original_ngtdm_Strength	5.060674212455696	7.5515739329726035	0.001514904214242068
original_shape2D_PerimeterSurfaceRatio	0.11876732088607594	0.14027761839041095	0.01776374784959911
wavelet.LL_glcm_ClusterProminence	15915482.567379747	21072276.245526027	0.025071725931394596
wavelet.LH_glszm_SmallAreaLowGrayLevelEmphasis	0.004771177924050633	0.006461993246575343	0.027073945746252992
wavelet.LH_glrlm_ShortRunLowGrayLevelEmphasis	0.006601431556962026	0.008914083253424658	0.029068713532040914
wavelet.HL_gldm_DependenceVariance	3.419290590620253	3.6408251470684934	0.0458011013125973
wavelet.LL_firstorder_Maximum	652.9851659329114	700.7277670452055	0.04656053688864505
